# Supplementary material for: Pectobacterium atrosepticum Phage vB_PatP_CB5: A Member of the Proposed Genus ‘Phimunavirus’
Source: Viruses. 2018 Jul 26;10(8):394. doi: 10.3390/v10080394 (PMC6115819; doi:10.3390/v10080394)
Supplement: Supplementary file 1 [file viruses-10-00394-s001.zip]

Archive with 2 entries (2 files):
- Buttimer et al, Viruses, supplementary information 1.docx
- Buttimer et al, Viruses, supplementary information 2.xlsx
