# Supplementary material for: Pectobacterium atrosepticum Phage vB_PatP_CB5: A Member of the Proposed Genus ‘Phimunavirus’
Source: Viruses. 2018 Jul 26;10(8):394. doi: 10.3390/v10080394 (PMC6115819; doi:10.3390/v10080394)
Supplement: Supplementary file 1 [file viruses-10-00394-s001.zip › Buttimer et al, Viruses, supplementary information 2.xlsx]

## Sheet: Sheet3
Table S3 - Annotation of Pectobacterium phage CB5
ORF	Start	Stop	Length (aa)	Strand	Start Codon	Stop codon	Final annotation	Blastp	Acession number	ID%	E value	Interproscan	HHpred	E-value	TMHMM	lipoP
CB5_1	617	450	55	-	ATG	TGA	hypothetical protein	_							_	_
CB5_2	786	944	52	+	ATG	TAG	hypothetical protein	hypothetical protein PhiM1_01 [Pectobacterium phage PhiM1]	AFQ22486.1	100	9e-31				_	_
CB5_3	1172	1474	100	+	ATG	TAA	hypothetical protein	hypothetical protein [Pectobacterium phage PPWS1]	BAS69516.1	91	2e-05				_	_
CB5_4	1461	1652	63	+	ATG	TGA	hypothetical protein	hypothetical protein PP90_2 [Pectobacterium phage PP90]	YP_009289606.1	92	3e-34				_	_
CB5_5	1652	1780	42	+	ATG	TAG	hypothetical protein	Uncharacterised protein [Yersinia enterocolitica]	CFQ96060.1	56	3e-07				_	_
CB5_6	1829	2398	189	+	ATG	TGA	hypothetical protein	hypothetical protein PhiM1_04 [Pectobacterium phage PhiM1]	AFQ22489.1	96	1e-117		RNA POLYMERASE SIGMA FACTOR RPON/DNA; PROTEIN-DNA COMPLEX, HELIX-TURN-HELIX, TRANSCRIPTION FACTOR	4	_	_
CB5_7	2462	2725	87	+	ATG	TAA	hypothetical protein	hypothetical protein PhiM1_05 [Pectobacterium phage PhiM1]	AFQ22490.1	85	3e-46				_	_
CB5_8	2802	3050	82	+	ATG	TGA	hypothetical protein	hypothetical protein [Pectobacterium phage Peat1]	YP_009224634.1	90	1e-24				_	_
CB5_9	3047	3325	92	+	ATG	TAA	hypothetical protein	hypothetical protein phiTE_068 [Pectobacterium phage phiTE]	YP_007392530.1	100	3e-63				_	_
CB5_10	3408	3584	58	+	ATG	TGA	hypothetical protein	hypothetical protein [Pectobacterium phage Peat1]	YP_009224636.1	78	8e-24				_	_
CB5_11	3581	3760	59	+	ATG	TGA	hypothetical protein	hypothetical protein [Pectobacterium phage Peat1]	YP_009224637.1	100	1e-36				_	_
CB5_12	3757	4101	114	+	ATG	TAA	hypothetical protein	hypothetical protein PhiM1_08 [Pectobacterium phage PhiM1]	AFQ22493.1	96	6e-76				_	_
CB5_13	4107	4982	291	+	ATG	TAA	hypothetical protein	hypothetical protein PhiM1_09 [Pectobacterium phage PhiM1]	AFQ22494.1	96	0				_	_
CB5_14	4995	5852	285	+	ATG	TAA	hypothetical protein	hypothetical protein PhiM1_09 [Pectobacterium phage PhiM1]	AFQ22494.1	99	0				_	_
CB5_15	5842	6813	323	+	ATG	TAA	Putative peptidase	putative peptidase [Pectobacterium phage PhiM1]	AFQ22495.1	99	0	Peptidase M28 (IPR007484)			_	_
CB5_16	6800	7234	144	+	ATG	TGA	hypothetical protein	hypothetical protein PhiM1_11 [Pectobacterium phage PhiM1]	AFQ22496.1	94	1e-93				_	_
CB5_17	7227	7664	145	+	ATH	TGA	HNH endonuclease	HNH endonuclease [Pectobacterium phage Peat1]	YP_009224642.1	99	2e-102	HNH nuclease (IPR003615), DNA-binding domain (IPR016177), AP2/ERF domain (IPR001471)	HNH homing endonuclease; HNH catalytic motif, helix-turn-helix DNA binding domain, PR complex, DNA binding protein-DNA complex; 2.92A {Bacillus phage SPO1}	1.9e-21	_	_
CB5_18	7661	8464	267	+	ATG	TAG	putative DNA primase	putative DNA primase [Pectobacterium phage PP90]	YP_009289616.1	85	1e-158	Archaeal primase DnaG/twinkle, TOPRIM domain (IPR034154)	DNA primase; zinc ribbon, toprim, RNA polymerase, DNA replication, transf; HET: DNA; 2.00A {Aquifex aeolicus}	4e-34	_	_
CB5_19	8645	8782	45	+	ATG	TAG	hypothetical protein	hypothetical protein PP90_13 [Pectobacterium phage PP90]	YP_009289617.1	86	1e-16				_	_
CB5_20	8784	8927	47	+	ATG	TAA	hypothetical protein	_							_	_
CB5_21	8927	9088	53	+	ATG	TAA	hypothetical protein	hypothetical protein GAP32_406 [Cronobacter phage vB_CsaM_GAP32]	YP_006987514.1	58	2e-09				_	_
CB5_22	9088	10350	420	+	ATG	TGA	putative DNA helicase	putative DNA helicase [Pectobacterium phage PhiM1]	AFQ22499.1	96	0	P-loop containing nucleoside triphosphate hydrolase (IPR027417)	Replicative DNA helicase; RECA-type helicase, ATP binding, D binding, replication; HET: ADP; 3.30A {Aquifex aeolicus}	8.8e-43	_	_
CB5_23	10337	10792	151	+	ATG	TAA	HNH endonuclease	HNH family homing endonuclease [Pectobacterium phage PP16]	YP_009286788.1	81	1e-84	HNH nuclease (IPR003615), DNA-binding domain (IPR016177)	HNH homing endonuclease; HNH catalytic motif, helix-turn-helix DNA binding domain, PR complex, DNA binding protein-DNA complex; 2.92A {Bacillus phage SPO1}	1.4e-19	_	_
CB5_24	10792	11322	176	+	ATG	TAA	putative nucleotidyl transferase	putative nucleotidyl transferase [Pectobacterium phage PPWS1]	BAS69530.1	53	2e-59		CCA tRNA nucleotidyltransferase 1, mitochondrial; protein-RNA complex, non-coding RNA, CCA-adding enzyme nucleotidyltransferase, ncRNA; HET: FLC GOL; 1.90A {Homo sapiens}	9e-28	_	_
CB5_25	11366	11596	76	+	ATG	TAA	hypothetical protein	endonuclease [Pectobacterium phage Peat1]	YP_009224649.1	95	8e-41				_	_
CB5_26	11586	11768	60	+	ATG	TAA	hypothetical protein	hypothetical protein AV954_gp66 [Escherichia virus SSL2009a]	YP_008550179.1	58	3e-13				_	_
CB5_27	11761	11943	60	+	ATG	TAG	hypothetical protein	hypothetical protein PhiM1_18 [Pectobacterium phage PhiM1]	AFQ22503.1	95	2e-33				_	_
CB5_28	11997	14339	780	+	ATG	TAA	putative DNA polymerase	putative DNA polymerase [Pectobacterium phage PP90]	YP_009289625.1	84	0	DNA polymerase A (IPR002298)	DNA polymerase; protein-DNA complex, transferase-DNA complex; HET: DNA CME TTP SUC 2DT; 1.50A {Geobacillus stearothermophilus}	6.7e-86	_	_
CB5_29	14329	14805	158	+	ATG	TAA	HNH endonuclease	HNH endonuclease [Klebsiella phage F19]	YP_009006040.1	49	5e-39	HNH nuclease (IPR003615), DNA-binding domain (IPR016177) AP2/ERF domain (IPR001471)	HNH homing endonuclease; HNH catalytic motif, helix-turn-helix DNA binding domain, PR complex, DNA binding protein-DNA complex; 2.92A {Bacillus phage SPO1}	1.4e-20	_	_
CB5_30	14817	15656	279	+	ATG	TGA	hypothetical protein	hypothetical protein PP90_23 [Pectobacterium phage PP90]	YP_009289627.1	96	0				_	_
CB5_31	15670	16716	348	+	ATG	TGA	putative 5' exonuclease	putative 5' exonuclease [Pectobacterium phage PP90]	YP_009289628.1	100	0		Exodeoxyribonuclease; metal ION complex, flap endonuclease, alternative conformati hydrolase; HET: B3P; 1.48A {Escherichia phage T5}	5.3e-39	_	_
CB5_32	16673	16840	55	+	GTG	TGA	hypothetical protein	hypothetical protein PhiM1_23 [Pectobacterium phage PhiM1]	AFQ22508.1	100	7e-31				_	_
CB5_33	16837	17082	81	+	ATG	TAA	hypothetical protein	hypothetical protein PP90_26 [Pectobacterium phage PP90]	YP_009289630.1	100	6e-51				_	_
CB5_34	17075	17500	141	+	ATG	TGA	DNA endonuclease VI	DNA endonuclease VII [Pectobacterium phage PhiM1]	AFQ22510.1	96	4e-97	Recombination endonuclease VII (IPR004211)	GP49, recombination endonuclease VII; resolvase, holliday junction, DNAse; HET: SO4; 1.32A {Bacteriophage T4}	1.3e-30	_	_
CB5_35	17481	17702	73	+	ATG	TAA	hypothetical protein	hypothetical protein [Pectobacterium phage Peat1]	YP_009224657.1	99	9e-44				_	_
CB5_36	17695	18669	324	+	GTT	TAG	putative metallophosphoesterase	putative metallophosphoesterase [Pectobacterium phage PP90]	YP_009289632.1	99	0	Calcineurin-like phosphoesterase domain (IPR004843) (			_	_
CB5_37	18779	19102	107	+	ATG	TGA	hypothetical protein	hypothetical protein [Pectobacterium phage Peat1]	YP_009224659.1	99	9e-74				_	_
CB5_38	19213	19395	60	+	ATG	TGA	hypothetical protein	hypothetical protein [Pectobacterium phage Peat1]	YP_009224660.1	100	9e-37				_	_
CB5_39	19402	21846	814	+	ATG	TGA	DNA-dependent RNA polymerase	DNA-dependent RNA polymerase [Pectobacterium phage Peat1]	YP_009224661.1	100	0	DNA-directed RNA polymerase, phage-type (IPR002092)	DNA-directed RNA polymerase, bacteriophage T7 RNA; T7RNAP elongation complex, transcription/DNA/RNA complex; 2.10A {Enterobacteria phage T7}	3e-188	_	_
CB5_40	21939	22136	65	+	ATG	TGA	hypothetical protein	hypothetical protein PP90_33 [Pectobacterium phage PP90]	YP_009289637.1	97	3e-37				_	_
CB5_41	22133	22585	150	+	ATG	TAA	HNH endonuclease	HNH endonuclease [Pectobacterium phage Peat1]	YP_009224671.1	50	1e-42	HNH nuclease (IPR003615), DNA-binding domain (IPR016177), AP2/ERF domain (IPR001471)	HNH homing endonuclease; HNH catalytic motif, helix-turn-helix DNA binding domain, PR complex, DNA binding protein-DNA complex; 2.92A {Bacillus phage SPO1}	2.8e-19	_	_
CB5_42	22578	22997	139	+	ATG	TAA	hypothetical protein	hypothetical protein PhiM1_33 [Pectobacterium phage PhiM1]	AFQ22518.1	100	4e-96		Aminoglycoside acetyltransferase HMB0020; GNAT fold, GCN5-N-acetyltransferase fold, antibiotic resistance, metagenome, SOIL; HET: TRE; 1.50A {Uncultured bacterium}	9.9e-05	_	_
CB5_43	22990	23316	108	+	GTG	TAA	putative structural protein	putative structural protein [Pectobacterium phage PhiM1]	AFQ22519.1	100	4e-63				_	_
CB5_44	23319	24830	503	+	ATG	TAA	putative head-tail connector protein	putative head-tail connector protein [Pectobacterium phage PhiM1]	AFQ22520.1	100	0	Head-to-tail connector protein, podovirus-type (IPR020991	Head-TO-tail joining protein; bacteriophage, DNA translocation, connector, viral protein; 12.00A {Enterobacteria phage T7}	3.4e-56	_	_
CB5_45	24830	25699	289	+	ATG	TAA	putative scaffolding protein	putative scaffolding protein [Pectobacterium phage PhiM1]	AFQ22521.1	98	0				_	_
CB5_46	25717	26700	327	+	ATG	TAA	putative capsid protein	putative capsid protein [Pectobacterium phage PhiM1]	AFQ22523.1	98	0		SYN5, major capsid protein; virus, marine virus, outer capsid protein, maturation; 4.70A {Synechococcus phage SYN5}	2.9e-29	_	_
CB5_47	26760	27317	185	+	ATG	TAA	putative tubular protein A	putative tubular protein A [Pectobacterium phage PP90]	YP_009289648.1	100	5e-137	Tail tubular protein Gp11 (IPR033767)	Tail tubular protein A; bacteriophage, DNA ejection, tail complex, gatekeeper, viral; 12.00A {Enterobacteria phage T7}	9.2e-45	_	_
CB5_48	27327	27809	160	+	ATG	TGA	HNH endonuclease	HNH endonuclease [Pectobacterium phage Peat1]	YP_009224671.1	48	2e-44	HNH nuclease (IPR003615), DNA-binding domain (IPR016177)	HNH homing endonuclease; HNH catalytic motif, helix-turn-helix DNA binding domain, PR complex, DNA binding protein-DNA complex; 2.92A {Bacillus phage SPO1}	2.2e-19	_	_
CB5_49	27829	30129	766	+	ATG	TGA	putative tubular protein B	putative tubular protein B [Pectobacterium phage PP90]	YP_009289649.1	99	0				_	_
CB5_50	30126	30740	204	+	ATG	TAA	putative internal virion protein A	putative internal virion protein A [Pectobacterium phage Peat1]	YP_009224675.1	100	1e-142				_	_
CB5_51	30750	33464	904	+	ATG	TAA	putative internal virion protein B	putative internal virion protein B [Pectobacterium phage PP90]	YP_009289651.1	99	0		Endolysin; nitroxide, SPIN label, T4 lysozyme, electron paramagnetic RE hydrolase; HET: MTN BME; 1.00A {Enterobacteria phage T4}	0.0045	_	_
CB5_52	33474	37265	1263	+	ATG	TAA	putative internal virion protein C	putative internal virion protein C [Pectobacterium phage PP90]	YP_009289652.1	99	0				_	_
CB5_53	37275	38879	534	+	ATG	TAA	tail fiber protein	tail fiber protein [Pectobacterium phage PP90]	YP_009289653.1	99	0	Bacteriophage T7 tail fibre protein (IPR005604)	Phiab6 tailspike; viral tailspike, beta-helix, superhelical trimer, viral PROT; 1.48A {Unidentified phage}	6.4e-21	_	_
CB5_54	38888	39175	95	+	ATG	TAG	putative DNA maturase B	putative DNA maturase B [Pectobacterium phage PP90]	YP_009289654.1	100	3e-60				_	_
CB5_55	39184	41001	605	+	ATG	TAG	putative DNA maturase B	putative DNA maturase B [Pectobacterium phage PP90]	YP_009289655.1	100	0		Terminase, DNA packaging protein GP17; large terminase, alternative initiation, ATP-binding, DNA- binding, hydrolase, nuclease; HET: DNA; 2.80A {Bacteriophage T4}	3.4e-29	_	_
CB5_56	41010	41198	62	+	ATG	TAA	hypothetical protein	hypothetical protein PP90_52 [Pectobacterium phage PP90]	YP_009289656.1	100	3e-34				_	_
CB5_57	41208	41597	129	+	ATG	TAA	putative Rz1A protein	putative Rz1A protein [Pectobacterium phage PP90]	YP_009289657.1	100	8e-87				2	Yes
CB5_58	41587	41856	89	+	ATG	TAA	putative holin	putative holin [Pectobacterium phage PP90]	YP_009289658.1	100	4e-58	Bacteriophage holin HP1 family			1	_
CB5_59	41840	42445	201	+	ATG	TAG	putative lysozyme	hypothetical protein PP90_55 [Pectobacterium phage PP90]	YP_009289659.1	99	5e-144	Glycoside hydrolase, family 24 (IPR002196)	Lysozyme; antimicrobial, bacteriolytic enzyme, glycosid hydrolase, late protein; 1.70A {Enterobacteria phage P21}	3e-39	1	_
CB5_60	42460	44217	586	+	ATG	TAA	putative tail spike protein	putative tail spike protein [Pectobacterium phage PP90]	YP_009289660.1	96	0	Pectin lyase fold/virulence factor (IPR011050) P22 tailspike C-terminal domain-like (IPR012332)	Bifunctional tail protein; P22 tailspike protein, salmonella bacteriophage P22, protein folding, protein stability; 1.50A {Enterobacteria phage P22}	7e-209	_	_
